# Supplementary material for: Genetic Features of mcr-1 Mediated Colistin Resistance in CMY-2-Producing Escherichia coli From Romanian Poultry
Source: Front Microbiol. 2019 Oct 10;10:2267. doi: 10.3389/fmicb.2019.02267 (PMC6798173; doi:10.3389/fmicb.2019.02267)
Supplement: Supplementary file 1 [file Table_1.csv]

Supplementary Table 1 - Supplementary metadata and data for the strains from the present study. Includes accession numbers, strain names, associations with abattoirs and host type, phylogenetic classifications and the carriage of genes of interest.
accession	name	abattoir	origin	ST	O_type	H_type	OH_type	phylogroup	i_IS1	i_IS26	i_ISApI1	i_ISEc43	i_intI1	i_intI2	r_merA	r_pcoA	r_scsC	r_silA	r_terA	v_cvaA	v_cvaB	v_cvaC	v_cvi	v_eitA	v_eitB	v_eitC	v_eitD	v_etsA	v_fecA	v_fimH	v_fyuA	v_hek	v_hylF	v_ipaH	v_irp2	v_iucD	v_iutA	v_kpsM	v_kpsMT_II	v_kpsMT_III	v_malX	v_ompT	v_papB	v_papC	v_papD	v_papE	v_papF	v_papGII	v_papH
SRR9971412	Liv100	2	poultry	10	Onovel3	H2	Onovel3:H2	A	1	1	0	0	1	0	1	0	0	0	0	0	0	0	0	0	0	0	0	0	0	1	0	0	0	1	0	0	0	0	0	0	0	0	0	0	0	0	0	0	0
SRR9971411	Liv101	2	poultry	Novel*	O5	H10	O5:H10	A	1	1	0	0	0	0	0	0	0	0	0	0	0	0	1	1	1	1	1	1	1	0	0	0	1	1	0	1	1	1	1	0	0	1	0	0	0	0	0	0	0
SRR9971410	Liv102	2	poultry	1914	O22	H2	O22:H2	D	1	1	0	0	1	0	1	0	0	0	0	1	1	1	1	0	0	0	0	1	0	1	0	0	1	2	0	1	1	1	1	0	0	1	0	0	0	0	0	0	0
SRR9971409	Liv103	2	poultry	1914	O22	H2	O22:H2	D	1	1	0	0	1	0	1	0	0	0	0	1	1	1	1	0	0	0	0	1	0	1	0	0	1	2	0	1	1	1	1	0	0	1	0	0	0	0	0	0	0
SRR9971416	Liv104	2	poultry	1140	O85	H39	O85:H39	D	1	1	0	0	0	1	0	0	0	0	0	0	0	0	0	0	0	0	0	0	0	1	0	0	0	2	0	0	0	0	0	0	0	0	0	0	0	0	0	0	0
SRR9971415	Liv105	2	poultry	1140	O85	H39	O85:H39	D	1	1	0	0	0	1	0	0	0	0	0	0	0	0	0	0	0	0	0	0	0	1	0	0	0	3	0	0	0	0	0	0	0	0	1	1	1	1	1	1	1
SRR9971414	Liv106	2	poultry	1011	O157	H51	O157:H51	D	1	1	0	0	1	0	0	0	0	0	0	0	0	0	0	0	0	0	0	0	0	1	0	0	0	2	0	0	0	0	0	0	0	0	0	0	0	0	0	0	0
SRR9971413	Liv107	2	poultry	3580	O9/Onovel22	H7	O9/Onovel22:H7	B1	1	1	0	0	0	0	0	0	0	0	0	0	0	0	0	1	1	1	1	1	0	1	0	0	1	1	0	1	1	0	0	0	0	1	0	0	0	0	0	0	0
SRR9971418	Liv108	2	poultry	1011	O157	H51	O157:H51	D	0	1	0	0	1	0	0	0	0	0	0	0	0	0	0	0	0	0	0	0	0	1	0	0	0	2	0	0	0	0	0	0	0	0	0	0	0	0	0	0	0
SRR9971417	Liv109	2	poultry	453	O23	H16	O23:H16	B1	1	1	0	0	1	0	1	0	0	0	0	1	1	1	1	0	0	0	0	1	0	1	1	1	1	2	0	1	1	1	1	0	0	1	0	0	0	0	0	0	0
SRR9971482	Liv110	2	poultry	88	O8/O182	H9	O8/O182:H9	A	1	1	0	0	0	0	0	0	0	0	0	1	1	1	1	0	0	0	0	1	1	1	1	0	1	1	1	1	1	0	0	0	0	1	0	0	0	0	0	0	0
SRR9971481	Liv111M	2	poultry	744	Onovel32	H9	Onovel32:H9	A	0	1	0	0	0	0	1	0	0	0	0	1	1	1	1	0	0	0	0	1	1	1	0	0	1	1	0	1	1	0	0	0	0	1	0	0	0	0	0	0	0
SRR9971484	Liv111	2	poultry	57	O86	H25	O86:H25	D	1	0	1	0	0	1	0	0	0	0	0	1	0	0	0	0	0	0	0	1	1	1	0	0	1	2	0	1	1	0	0	0	0	1	0	0	0	0	0	0	0
SRR9971483	Liv112	2	poultry	295	Onovel5	H16	Onovel5:H16	B1	1	1	0	0	0	1	0	0	0	0	0	1	1	1	1	0	0	0	0	1	0	1	0	0	1	1	0	1	1	0	0	0	0	1	0	0	0	0	0	0	0
SRR9971486	Liv113	2	poultry	295	Onovel5	H16	Onovel5:H16	B1	1	1	0	0	0	1	0	0	0	0	0	1	1	1	1	0	0	0	0	1	0	1	0	0	1	1	0	1	1	0	0	0	0	1	0	0	0	0	0	0	0
SRR9971485	Liv114M	2	poultry	57	O86	H25	O86:H25	D	0	0	1	0	0	1	0	0	0	0	0	1	0	0	0	0	0	0	0	1	1	1	0	0	1	2	0	1	1	0	0	0	0	1	0	0	0	0	0	0	0
SRR9971488	Liv114	2	poultry	295	Onovel5	H16	Onovel5:H16	B1	1	1	0	0	0	1	0	0	0	0	0	1	1	1	1	0	0	0	0	1	0	1	0	0	1	1	0	1	1	0	0	0	0	1	0	0	0	0	0	0	0
SRR9971487	Liv11	1	human	1434	O18ab	H14	O18ab:H14	A	1	1	0	0	0	0	0	1	0	0	0	0	0	0	0	0	0	0	0	0	1	1	0	0	0	0	0	0	0	0	0	0	0	0	0	0	0	0	0	0	0
SRR9971490	Liv12	1	human	10	O154	H4	O154:H4	A	1	0	0	0	0	0	0	0	0	0	0	0	0	0	0	0	0	0	0	0	1	1	0	0	0	1	0	0	0	0	0	0	0	0	0	0	0	0	0	0	0
SRR9971489	Liv13	1	human	1429*	O19	H7	O19:H7	A	1	1	0	0	0	0	0	0	0	0	0	0	0	0	0	0	0	0	0	0	1	1	0	0	0	1	0	0	0	0	0	0	0	0	0	0	0	0	0	0	0
SRR9971423	Liv14	1	human	206	O175	H38	O175:H38	A	1	0	0	0	0	0	0	1	0	1	0	0	0	0	0	0	0	0	0	0	1	1	0	0	0	1	0	0	0	0	0	0	0	0	0	0	0	0	0	0	0
SRR9971424	Liv16	1	human	641	O70	H10	O70:H10	B1	1	1	0	0	0	0	0	0	0	0	0	0	0	0	0	0	0	0	0	0	1	1	0	0	0	1	0	0	0	0	0	0	0	0	0	0	0	0	0	0	0
SRR9971425	Liv17	1	human	10	ONT	H45	ONT:H45	A	1	0	0	0	0	0	0	0	0	0	0	0	0	0	0	0	0	0	0	0	1	1	0	0	0	0	0	1	0	0	0	0	0	0	0	0	0	0	0	0	0
SRR9971426	Liv18	1	human	48	O15	H11	O15:H11	A	0	0	0	1	0	0	0	0	0	0	0	0	0	0	0	0	0	0	0	0	0	1	0	0	0	1	0	0	0	0	0	0	0	0	0	0	0	0	0	0	0
SRR9971419	Liv1	1	human	10	Onovel9	H21	Onovel9:H21	A	1	0	0	0	0	0	0	0	0	0	0	0	0	0	0	0	0	0	0	0	1	1	0	0	0	1	0	0	0	0	0	0	0	0	0	0	0	0	0	0	0
SRR9971420	Liv21	1	poultry	88	O8/O182	H9	O8/O182:H9	A	1	1	0	0	0	0	0	0	0	0	0	1	1	1	1	0	0	0	0	1	1	1	1	0	1	1	1	1	1	0	0	0	0	1	0	0	0	0	0	0	0
SRR9971421	Liv22	1	poultry	295	Onovel5	H16	Onovel5:H16	B1	1	1	0	0	0	1	0	0	0	0	0	1	1	1	1	0	0	0	0	1	0	1	0	0	1	1	0	1	1	0	0	0	0	1	0	0	0	0	0	0	0
SRR9971422	Liv23	1	poultry	602	O103	H21	O103:H21	B1	0	1	0	0	1	0	0	0	0	0	0	1	1	1	1	1	1	1	1	1	0	1	1	0	1	1	1	1	1	0	0	0	0	1	0	0	0	0	0	0	0
SRR9971427	Liv24	1	poultry	58	O29	H5	O29:H5	B1	1	1	0	0	0	0	0	1	0	1	0	1	0	0	0	0	0	0	0	1	0	1	0	0	1	1	0	1	1	0	0	0	0	1	0	0	0	0	0	0	0
SRR9971428	Liv25	1	poultry	2171	O1	H45	O1:H45	D	1	0	0	0	0	0	0	1	0	0	0	1	0	0	0	1	1	1	1	1	0	1	1	0	1	1	1	1	1	1	1	0	1	1	0	0	0	0	0	0	0
SRR9971469	Liv26	1	poultry	58	O29	H5	O29:H5	B1	1	1	0	0	0	0	0	1	0	1	0	1	0	0	0	0	0	0	0	1	0	1	0	0	1	2	0	1	1	0	0	0	0	1	0	0	0	0	0	0	0
SRR9971468	Liv27	1	poultry	1914	O22	H2	O22:H2	D	1	1	0	0	1	0	1	0	0	0	0	1	1	1	1	0	0	0	0	1	0	1	0	0	1	2	0	1	1	1	1	0	0	1	0	0	0	0	0	0	0
SRR9971467	Liv28	1	poultry	3858	O153var2	H10	O153var2:H10	B1	1	0	0	0	0	0	0	0	0	0	0	0	0	0	0	0	0	0	0	0	1	1	0	0	0	1	0	0	0	0	0	0	0	0	0	0	0	0	0	0	0
SRR9971466	Liv29	1	poultry	1594	O21	H4	O21:H4	A	1	1	0	0	0	1	0	0	0	0	0	0	0	0	0	0	0	0	0	0	1	1	0	1	0	1	0	1	1	1	1	0	0	0	0	0	0	0	0	0	0
SRR9971473	Liv2	1	human	533	O9	H10	O9:H10	B1	1	1	0	0	1	0	0	0	0	0	0	0	0	0	0	0	0	0	0	1	0	1	0	0	1	0	0	1	1	0	0	0	1	1	1	1	1	1	1	0	1
SRR9971472	Liv30MA	1	poultry	744	Onovel32	H9	Onovel32:H9	A	1	1	0	0	0	0	1	0	0	0	0	1	1	1	1	0	0	0	0	1	1	1	0	0	1	1	0	1	1	0	0	0	0	1	0	0	0	0	0	0	0
SRR9971471	Liv30MB	1	poultry	156	O4	H28	O4:H28	B1	1	1	0	0	0	0	1	0	0	0	0	0	0	0	0	0	0	0	0	0	0	1	0	1	0	1	0	0	0	0	0	0	0	0	0	0	0	0	0	0	0
SRR9971470	Liv30	1	poultry	57	O86	H25	O86:H25	D	1	0	1	0	0	1	0	0	0	0	0	1	0	0	0	0	0	0	0	1	1	1	0	0	1	2	0	1	1	0	0	0	0	1	0	0	0	0	0	0	0
SRR9971465	Liv31	1	poultry	189	Onovel16	H10	Onovel16:H10	A	1	1	0	0	0	0	0	0	0	0	0	0	0	0	0	0	0	0	0	0	0	1	0	0	0	1	0	0	0	0	0	0	0	0	0	0	0	0	0	0	0
SRR9971464	Liv32	1	poultry	2171	O1	H45	O1:H45	D	1	0	0	0	0	0	0	1	0	0	0	1	0	0	0	1	1	1	1	1	0	1	1	0	1	2	1	1	1	1	1	0	1	1	0	0	0	0	0	0	0
SRR9971462	Liv33	1	poultry	156	Onovel5	H28	Onovel5:H28	B1	1	1	0	0	1	0	0	0	0	0	0	1	1	1	1	0	0	0	0	1	0	1	0	0	1	1	0	1	1	0	0	0	0	1	1	1	1	1	1	1	1
SRR9971463	Liv34	1	poultry	3580	O9/Onovel22	H7	O9/Onovel22:H7	B1	1	1	0	0	0	0	0	0	0	0	0	0	0	0	0	1	1	1	1	1	0	1	0	0	1	1	0	1	1	0	0	0	0	1	0	0	0	0	0	0	0
SRR9971460	Liv35	1	poultry	69	ONT	H18	ONT:H18	D	1	1	0	0	1	0	0	0	0	0	0	0	0	0	0	0	0	0	0	0	1	1	0	0	0	2	0	1	1	0	0	1	0	0	0	0	0	0	0	0	0
SRR9971461	Liv36	1	poultry	69	ONT	H18	ONT:H18	D	1	1	0	0	0	0	0	0	0	0	0	0	0	0	0	0	0	0	0	0	1	1	0	0	0	2	0	1	1	0	0	1	0	0	0	0	0	0	0	0	0
SRR9971458	Liv37M	1	poultry	10	O16	H48	O16:H48	A	1	1	0	0	0	0	0	0	0	0	0	0	0	0	0	0	0	0	0	0	1	1	0	0	0	1	0	0	0	0	0	0	0	0	0	0	0	0	0	0	0
SRR9971459	Liv37	1	poultry	744	Onovel32	H9	Onovel32:H9	A	1	1	0	0	0	0	1	0	0	0	0	1	1	1	1	0	0	0	0	1	1	1	0	0	1	1	0	1	1	0	0	0	0	1	0	0	0	0	0	0	0
SRR9971456	Liv38	1	poultry	295	Onovel5	H16	Onovel5:H16	B1	1	1	0	0	0	1	0	0	0	0	0	1	1	1	1	0	0	0	0	1	0	1	0	0	1	1	0	1	1	0	0	0	0	1	0	0	0	0	0	0	0
SRR9971457	Liv39	1	poultry	189	Onovel16	H10	Onovel16:H10	A	1	1	0	0	0	0	0	0	0	0	0	0	0	0	0	0	0	0	0	0	0	1	0	0	0	1	0	0	0	0	0	0	0	0	0	0	0	0	0	0	0
SRR9971454	Liv3	1	human	10	ONT	H48	ONT:H48	A	1	1	0	0	1	1	1	0	0	0	0	0	0	0	0	0	0	0	0	0	1	1	0	0	0	0	0	0	0	0	0	0	0	0	0	0	0	0	0	0	0
SRR9971455	Liv40M	1	poultry	57	O86	H25	O86:H25	D	1	0	1	0	0	1	0	0	0	0	0	1	0	0	0	0	0	0	0	1	1	1	0	0	1	2	0	1	1	0	0	0	0	1	0	0	0	0	0	0	0
SRR9971449	Liv40	1	poultry	156	O4	H28	O4:H28	A	1	1	0	0	0	0	1	0	0	0	0	0	0	0	0	0	0	0	0	0	0	1	0	1	0	0	0	0	0	0	0	0	0	0	0	0	0	0	0	0	0
SRR9971448	Liv41	1	poultry	453	O23*	H16	O23*:H16	B1	1	1	0	0	1	0	1	0	0	0	0	1	1	1	1	0	0	0	0	1	0	1	1	1	1	1	1	1	1	1	1	0	0	1	0	0	0	0	0	0	0
SRR9971451	Liv42	1	poultry	398	O8/O133	H20	O8/O133:H20	A	1	1	0	0	0	0	0	0	0	0	0	0	0	0	1	0	0	0	0	0	0	1	0	0	1	1	0	0	0	0	0	0	0	1	0	0	0	0	0	0	0
SRR9971450	Liv43M	1	poultry	744	Onovel32	H9	Onovel32:H9	A	1	1	0	0	0	0	1	0	0	0	0	1	1	1	1	0	0	0	0	1	1	1	0	0	1	1	0	1	1	0	0	0	0	1	0	0	0	0	0	0	0
SRR9971445	Liv43	1	poultry	295	Onovel5	H16	Onovel5:H16	B1	1	1	0	0	0	1	0	0	0	0	0	1	1	1	1	0	0	0	0	1	0	1	0	0	1	1	0	1	1	0	0	0	0	1	0	0	0	0	0	0	0
SRR9971444	Liv44	1	poultry	398	O8/O133	H20	O8/O133:H20	A	1	1	0	0	0	0	0	0	0	0	0	0	0	0	1	0	0	0	0	0	0	1	0	0	1	1	0	0	0	0	0	0	0	1	0	0	0	0	0	0	0
SRR9971447	Liv45	1	poultry	295	Onovel5	H16	Onovel5:H16	B1	0	1	0	0	0	1	0	0	0	0	0	1	1	1	1	0	0	0	0	1	0	1	0	0	1	0	0	1	1	0	0	0	0	1	0	0	0	0	0	0	0
SRR9971446	Liv46	1	poultry	189*	Onovel16	H10	Onovel16:H10	A	1	1	0	0	0	0	0	0	0	0	0	0	0	0	0	0	0	0	0	0	0	1	0	0	0	1	0	0	0	0	0	0	0	0	0	0	0	0	0	0	0
SRR9971443	Liv47	1	poultry	Novel*	O8/O133	H20	O8/O133:H20	A	1	1	0	0	0	0	0	0	0	0	0	0	0	0	1	0	0	0	0	0	0	1	0	0	1	1	0	0	0	0	0	0	0	1	0	0	0	0	0	0	0
SRR9971442	Liv48	1	poultry	58	O29	H5	O29:H5	B1	1	1	0	0	0	0	0	1	0	1	0	1	0	0	0	0	0	0	0	1	0	1	0	0	1	2	0	1	1	0	0	0	0	1	0	0	0	0	0	0	0
SRR9971507	Liv49	1	poultry	69*	ONT	H18	ONT:H18	D	0	1	0	0	1	0	0	0	0	0	0	0	0	0	0	0	0	0	0	0	1	1	0	0	0	1	0	1	1	0	0	1	0	0	0	0	0	0	0	0	0
SRR9971508	Liv4	1	human	540	O9	HNT	O9:HNT	A	1	0	0	0	0	0	0	1	0	0	0	0	0	0	1	0	0	0	0	0	0	1	1	0	1	1	1	0	0	0	0	0	0	1	0	0	0	0	0	0	0
SRR9971509	Liv51	1	poultry	115	O10	H9	O10:H9	D	0	0	0	0	0	1	0	0	0	0	0	0	0	0	0	1	1	1	1	1	0	1	1	1	1	2	1	1	1	1	1	0	0	1	1	1	1	1	1	1	1
SRR9971510	Liv52	1	poultry	69	ONT	H18	ONT:H18	D	1	1	0	0	1	0	0	0	0	0	0	0	0	0	0	0	0	0	0	0	1	1	0	0	0	2	0	1	1	0	0	1	0	0	0	0	0	0	0	0	0
SRR9971511	Liv53M	1	poultry	744	Onovel32	H9	Onovel32:H9	A	1	1	0	0	0	0	1	0	0	0	0	1	1	1	1	0	0	0	0	1	1	1	0	0	1	1	0	1	1	0	0	0	0	1	0	0	0	0	0	0	0
SRR9971512	Liv55	1	poultry	602	O103	H21	O103:H21	A	1	1	0	0	1	0	0	0	0	0	0	1	1	1	1	1	1	1	1	1	0	1	1	0	1	1	1	1	1	0	0	0	0	1	0	0	0	0	0	0	0
SRR9971452	Liv56	1	poultry	295	Onovel5	H16	Onovel5:H16	B1	1	0	0	0	0	1	0	0	0	0	0	1	1	1	1	0	0	0	0	1	0	1	0	0	1	1	0	1	1	0	0	0	0	1	0	0	0	0	0	0	0
SRR9971453	Liv57	1	poultry	10	Onovel3	H2	Onovel3:H2	A	0	1	0	0	1	0	1	0	0	0	0	0	0	0	0	0	0	0	0	0	0	1	0	0	0	1	0	0	0	0	0	0	0	0	0	0	0	0	0	0	0
SRR9971515	Liv58	1	poultry	1463	ONT	H7	ONT:H7	B1	1	1	0	0	1	0	1	1	0	1	1	1	1	1	1	0	0	0	0	1	0	1	0	0	1	1	0	0	0	0	0	0	0	1	0	0	0	0	0	0	0
SRR9971516	Liv59	1	poultry	10	Onovel3	H2	Onovel3:H2	A	1	1	0	0	1	0	1	0	0	0	0	0	0	0	0	0	0	0	0	0	0	1	0	0	0	1	0	0	0	0	0	0	0	0	0	0	0	0	0	0	0
SRR9971498	Liv5	1	human	10	O32	H9	O32:H9	A	1	1	0	0	0	0	0	0	0	0	0	0	0	0	0	0	0	0	0	0	1	1	0	0	0	0	0	0	0	0	0	0	0	0	0	0	0	0	0	0	0
SRR9971497	Liv60	1	poultry	295	Onovel5	H16	Onovel5:H16	B1	1	1	0	0	0	1	0	0	0	0	0	1	1	1	1	0	0	0	0	1	0	1	0	0	1	1	0	1	1	0	0	0	0	1	0	0	0	0	0	0	0
SRR9971496	Liv61	1	poultry	295	Onovel5	H16	Onovel5:H16	B1	1	1	0	0	0	1	0	0	0	0	0	1	1	1	1	0	0	0	0	1	0	1	0	0	1	1	0	1	1	0	0	0	0	1	0	0	0	0	0	0	0
SRR9971495	Liv62	1	poultry	359	Onovel6	H51	Onovel6:H51	B1	1	0	0	0	1	0	0	0	0	0	0	1	1	1	1	1	1	1	1	1	1	1	0	0	1	0	0	1	1	0	0	0	0	1	0	0	0	0	0	0	0
SRR9971494	Liv63	1	poultry	295*	Onovel5	H16	Onovel5:H16	B1	1	1	0	0	0	1	0	0	0	0	0	1	1	1	1	0	0	0	0	1	0	1	0	0	1	1	0	1	1	0	0	0	0	1	0	0	0	0	0	0	0
SRR9971493	Liv64	1	poultry	295	Onovel5	H16	Onovel5:H16	B1	1	1	0	0	0	1	0	0	0	0	0	1	1	1	1	0	0	0	0	1	0	1	0	0	1	1	0	1	1	0	0	0	0	1	0	0	0	0	0	0	0
SRR9971479	Liv65	1	poultry	602	O103	H21	O103:H21	B1	0	1	0	0	1	0	0	0	0	0	0	1	1	1	1	1	1	1	1	1	0	1	1	0	1	1	1	1	1	0	0	0	0	1	0	0	0	0	0	0	0
SRR9971476	Liv66	1	poultry	453*	O23	H16	O23:H16	B1	1	1	0	0	1	0	1	0	0	0	0	1	1	1	1	0	0	0	0	1	0	1	1	1	1	1	0	1	1	1	1	0	0	1	0	0	0	0	0	0	0
SRR9971440	Liv67M	1	poultry	744	Onovel32	H9	Onovel32:H9	A	1	1	0	0	0	0	1	0	0	0	0	1	1	1	1	0	0	0	0	1	1	1	0	0	1	1	0	1	1	0	0	0	0	1	0	0	0	0	0	0	0
SRR9971439	Liv67	1	poultry	744	Onovel32	H9	Onovel32:H9	A	1	1	0	0	0	0	1	0	0	0	0	1	1	1	1	0	0	0	0	1	1	1	0	0	1	1	0	1	1	0	0	0	0	1	0	0	0	0	0	0	0
SRR9971433	Liv68	1	poultry	295	Onovel5	H16	Onovel5:H16	B1	1	1	0	0	0	1	0	0	0	0	0	1	1	1	1	0	0	0	0	1	0	1	0	0	1	0	0	1	1	0	0	0	0	1	0	0	0	0	0	0	0
SRR9971434	Liv69	1	poultry	58*	O29	H5	O29:H5	B1	1	1	0	0	0	0	0	1	0	1	0	1	0	0	0	0	0	0	0	1	0	1	0	0	1	1	0	1	1	0	0	0	0	1	0	0	0	0	0	0	0
SRR9971431	Liv6	1	human	206*	ONT	H49	ONT:H49	A	1	1	0	0	0	0	0	0	0	0	0	0	0	0	0	0	0	0	0	0	0	1	0	0	0	1	0	0	0	0	0	0	0	0	0	0	0	0	0	0	0
SRR9971432	Liv70	1	poultry	359	Onovel6	H51	Onovel6:H51	B1	1	0	0	0	1	0	0	0	0	0	0	1	1	1	1	1	1	1	1	1	1	1	0	0	1	1	0	1	1	0	0	0	0	1	0	0	0	0	0	0	0
SRR9971437	Liv71	1	poultry	115	O10	H9	O10:H9	D	0	0	0	0	0	1	0	0	0	0	0	0	0	0	0	1	1	1	1	1	0	1	1	1	1	2	1	1	1	1	1	0	0	1	1	1	1	1	1	1	1
SRR9971438	Liv72	1	poultry	115	O10	H9	O10:H9	D	1	0	0	0	0	1	0	0	0	0	0	0	0	0	0	1	1	1	1	1	0	1	1	1	1	2	1	1	1	1	1	0	0	1	1	1	1	1	1	1	1
SRR9971435	Liv73	1	poultry	398	O8/O133	H20	O8/O133:H20	A	1	1	0	0	0	0	0	0	0	0	0	0	0	0	1	0	0	0	0	0	0	1	0	0	1	1	0	0	0	0	0	0	0	1	0	0	0	0	0	0	0
SRR9971436	Liv76	1	poultry	295	Onovel5	H16	Onovel5:H16	B1	1	1	0	0	0	1	0	0	0	0	0	1	1	1	1	0	0	0	0	1	0	1	0	0	1	1	0	1	1	0	0	0	0	1	0	0	0	0	0	0	0
SRR9971429	Liv77	1	poultry	295	Onovel5	H16	Onovel5:H16	B1	1	1	0	0	0	1	0	0	0	0	0	1	1	1	1	0	0	0	0	1	0	1	0	0	1	1	0	1	1	0	0	0	0	1	0	0	0	0	0	0	0
SRR9971430	Liv78	1	poultry	10	O163	H6	O163:H6	A	1	0	0	0	0	0	0	0	0	0	0	0	0	0	1	0	0	0	0	0	1	1	0	0	1	1	0	0	0	0	0	0	0	1	0	0	0	0	0	0	0
SRR9971478	Liv79MB	1	poultry	57	O86	H25	O86:H25	D	1	0	1	0	0	1	0	0	0	0	0	1	0	0	0	0	0	0	0	1	1	1	0	0	1	1	0	1	1	0	0	0	0	1	0	0	0	0	0	0	0
SRR9971477	Liv79	1	poultry	295	Onovel5	H16	Onovel5:H16	B1	1	1	0	0	0	1	0	0	0	0	0	1	1	1	1	0	0	0	0	1	0	1	0	0	1	1	0	1	1	0	0	0	0	1	0	0	0	0	0	0	0
SRR9971480	Liv80	1	human	23	O54	H9	O54:H9	A	1	0	0	0	0	0	0	0	0	0	0	1	1	1	1	0	0	0	0	1	1	1	0	0	1	1	0	1	1	0	0	0	0	1	0	0	0	0	0	0	0
SRR9971441	Liv82	1	human	23	O54	H9	O54:H9	A	1	0	0	0	0	0	0	0	0	0	0	1	1	1	1	0	0	0	0	1	1	1	0	0	1	1	0	1	1	0	0	0	0	1	0	0	0	0	0	0	0
SRR9971406	Liv83	2	poultry	1140	O85	H39	O85:H39	D	1	1	0	0	0	1	0	0	0	0	0	0	0	0	0	0	0	0	0	0	0	1	0	0	0	2	0	0	0	0	0	0	0	0	1	1	1	1	1	1	1
SRR9971405	Liv84	2	poultry	3270	O8/O76	H16	O8/O76:H16	A	1	1	0	0	0	0	0	0	0	0	0	0	0	0	1	0	0	0	0	0	0	1	1	0	1	1	1	0	0	0	0	0	0	1	0	0	0	0	0	0	0
SRR9971408	Liv85	2	poultry	162	O55	H10	O55:H10	B1	1	1	0	0	1	0	1	0	0	0	0	1	1	1	1	0	0	0	0	1	0	1	1	0	1	0	1	1	1	0	0	0	0	1	0	0	0	0	0	0	0
SRR9971407	Liv86	2	poultry	88	O8	H4	O8:H4	A	1	0	0	0	0	0	0	0	0	0	0	1	1	1	1	1	1	1	1	1	1	1	1	0	1	1	1	1	1	0	0	0	0	1	0	0	0	0	0	0	0
SRR9971475	Liv87	2	poultry	1594	O21	H4	O21:H4	A	1	1	0	0	0	1	0	0	0	0	0	0	0	0	0	0	0	0	0	0	1	1	0	1	0	1	0	1	1	1	1	0	0	0	0	0	0	0	0	0	0
SRR9971474	Liv88	2	poultry	1140	O85	H39	O85:H39	D	1	1	0	0	0	1	0	0	0	0	0	0	0	0	0	0	0	0	0	0	0	1	0	0	0	1	0	0	0	0	0	0	0	0	1	1	1	1	1	1	1
SRR9971499	Liv89	2	poultry	58	O8	H25	O8:H25	B1	0	1	0	0	0	0	0	0	0	0	0	1	0	0	0	1	1	1	1	1	1	1	1	0	1	1	1	1	1	0	0	0	0	1	0	0	0	0	0	0	0
SRR9971500	Liv90	2	poultry	162	O55	H10	O55:H10	B1	1	1	0	0	1	0	1	0	0	0	0	1	1	1	1	0	0	0	0	1	0	1	1	0	1	1	1	1	1	0	0	0	0	1	0	0	0	0	0	0	0
SRR9971501	Liv91	2	poultry	345	O8	H21	O8:H21	B1	1	1	0	0	0	0	0	0	0	0	0	1	1	1	1	1	1	1	1	1	1	1	0	0	1	1	0	1	1	0	0	0	0	1	0	0	0	0	0	0	0
SRR9971502	Liv92	2	poultry	93	O21	H16	O21:H16	A	1	1	0	0	1	0	1	0	0	0	1	0	0	0	1	1	1	1	1	1	0	1	0	0	1	0	0	1	1	1	1	0	0	1	0	0	0	0	0	0	0
SRR9971503	Liv93	2	poultry	1914	O22	H2	O22:H2	D	1	1	0	0	1	0	1	0	0	0	0	1	1	1	1	0	0	0	0	1	0	1	0	0	1	2	0	1	1	1	1	0	0	1	0	0	0	0	0	0	0
SRR9971504	Liv94	2	poultry	1140	O85	H39	O85:H39	D	1	1	0	0	0	1	0	0	0	0	0	0	0	0	0	0	0	0	0	0	0	1	0	0	0	3	0	0	0	0	0	0	0	0	1	1	1	1	1	1	1
SRR9971505	Liv95M	2	poultry	57	O86	H25	O86:H25	D	0	0	1	0	0	1	0	0	0	0	0	1	0	0	0	0	0	0	0	1	1	1	0	0	1	1	0	1	1	0	0	0	0	1	0	0	0	0	0	0	0
SRR9971506	Liv95	2	poultry	744	Onovel32	H9	Onovel32:H9	A	1	1	0	0	0	0	1	0	0	0	0	1	1	1	1	0	0	0	0	1	1	1	0	0	1	1	0	1	1	0	0	0	0	1	0	0	0	0	0	0	0
SRR9971491	Liv96MA	2	poultry	57	O86	H25	O86:H25	D	1	0	1	0	0	1	0	0	0	0	0	1	0	0	0	0	0	0	0	1	1	1	0	0	1	1	0	1	1	0	0	0	0	1	0	0	0	0	0	0	0
SRR9971492	Liv97	2	poultry	1140	O85	H39	O85:H39	D	1	1	0	0	0	1	0	0	0	0	0	0	0	0	0	0	0	0	0	0	0	1	0	0	0	3	0	0	0	0	0	0	0	0	1	1	1	1	1	1	1
SRR9971514	Liv98	2	poultry	1140	O85	H39	O85:H39	D	1	1	0	0	0	1	0	0	0	0	0	0	0	0	0	0	0	0	0	0	0	1	0	0	0	3	0	0	0	0	0	0	0	0	1	1	1	1	1	1	1
SRR9971513	Liv99	2	poultry	93	O7	H4	O7:H4	A	1	1	0	0	0	0	0	0	0	0	1	0	0	0	0	1	1	1	1	1	0	1	0	0	1	0	0	1	1	1	1	0	0	1	0	0	0	0	0	0	0
[truncated: 98 more columns]
